# Supplementary material for: Is the Antibacterial Activity of Multi-Walled Carbon Nanotubes (MWCNTs) Related to Antibiotic Resistance? An Assessment in Clinical Isolates
Source: Int J Environ Res Public Health. 2021 Sep 3;18(17):9310. doi: 10.3390/ijerph18179310 (PMC8431017; doi:10.3390/ijerph18179310)
Supplement: Supplementary file 1 [file ijerph-18-09310-s001.zip]

Archive with 1 entries (1 files):
- ijerph-1298130-supplementary.pdf
